# Supplementary material for: A Novel Mechanism for SIRT1 Activators That Does Not Rely on the Chemical Moiety Immediately C-Terminal to the Acetyl-Lysine of the Substrate
Source: Molecules. 2022 Apr 22;27(9):2714. doi: 10.3390/molecules27092714 (PMC9099470; doi:10.3390/molecules27092714)
Supplement: Supplementary file 1 [file molecules-27-02714-s001.zip]

Archive with 1 entries (1 files):
- molecules-1676525-supplementary.pdf
